# Supplementary material for: Genomic Differences and Mutations in Epidemic Orf Virus and Vaccine Strains: Implications for Improving Orf Virus Vaccines
Source: Vet Sci. 2024 Dec 2;11(12):617. doi: 10.3390/vetsci11120617 (PMC11680149; doi:10.3390/vetsci11120617)
Supplement: Supplementary file 1 [file vetsci-11-00617-s001.zip]

Archive with 2 entries (2 files):
- vetsci-3276087-supplementary.pdf
- vetsci-3276087 table S1.pdf
